# Supplementary material for: Propofol inhibits neuroinflammation and metabolic reprogramming in microglia in vitro and in vivo
Source: Front Pharmacol. 2023 Jun 13;14:1161810. doi: 10.3389/fphar.2023.1161810 (PMC10293632; doi:10.3389/fphar.2023.1161810)
Supplement: Supplementary file 12 [file Table1.XLSX]

## Sheet: Sheet1
FIG.1 A	Con	68.5	58	62.5	62.4	60	57.2	59.2	64.3
	LPS	55.2	52.1	42.5	47.2	45	41.2	37.5	46.5
	LPS+Propofol	66.7	51	57.8	60	56.2	66.1
FIG.1 B	Con	0.5	0	0	4.3	2.5	8.5	5.7	6.5
	LPS	13.1	10	14.5	11.1	15	12.8	19.5	16.7
	LPS+Propofol	6.25	5	5.78	6.66	8	6.42
FIG.1 C	Con	31	42	37.5	34.3	37.5	32	35.3	29.2
	LPS	31.7	37.9	43	41.7	40	46	43	36.8
	LPS+Propofol	28	44	37	34	36	28
FIG.1 D	Con	191	182	176	163	179	162	166	172
	LPS	181	143	159	161	142	169	172	166
	LPS+Propofol	172	149	161	145	176	179
FIG.1 F	Con	1.08526	0.661631	1.25404	1.12312	1.09469	0.845124
	Propofol	1.23788	1.24038	1.17717	1.26123	1.19563	1.17942
	LPS	1.58608	1.86526	1.63413	1.58923	1.67456	1.79217
	LPS+Propofol	1.23333	1.24322	1.23294	1.32196	1.09468	1.26783
FIG.1 G	Con	1.08017	1.0223	0.89769	0.92651	1.02468	1.09679
	Propofol	0.931827	1.18917	0.956529	1.12096	1.29862	1.10862
	LPS	0.755945	0.546701	0.409957	0.6721	0.626821	0.596215
	LPS+Propofol	0.847177	0.873565	1.04472	1.02189	1.06242	1.03678
FIG.1 H	Con	1.04	0.96	1.12753	1.06291	1.09261	0.867218
	Propofol	0.988616	0.900366	0.976851	1.0291	0.942986	0.908215
	LPS	0.921	1.02211	0.9316	0.986246	0.872681	0.862962
	LPS+Propofol	1.04	0.92	1.11713	0.986268	0.897521	0.908672
FIG.1 I	Con	6721.52	6872.88	5792.65
	LPS	3987.97	4217.68	4095.68
	LPS+Propofol	4982.68	5109.89	4799.65
FIG.2 B	Con	1.13688	0.938126	0.947331	1.18	0.82	1.01
	Propofol	1.26019	0.970811	1.07167	0.92	0.91	0.897
	LPS	1.37283	1.5672	1.42322	1.521	1.468	1.52652
	LPS+Propofol	1.09112	1.06761	0.918172	0.8976	0.9121	1.0312
FIG.2 C	Con	1.46213	0.750251	0.84101	1.30987	0.79841	0.65213
	Propofol	1.12089	1.27865	0.977015	1.1253	1.18643	1.2865
	LPS	2.39333	1.7589	1.91033	1.92679	2.16788	1.8921
	LPS+Propofol	0.783607	0.8141	0.882883	0.986563	0.9213	0.9652
FIG.2 D	Con	0.743671	0.936803	1.42082	0.68921	1.26752	1.19871
	Propofol	1.46107	2.23688	1.69106	2.1679	1.8658	1.56678
	LPS	2.70227	2.9645	2.14909	2.87312	2.94678	2.21897
	LPS+Propofol	1.67882	1.28594	1.46793	1.48921	1.26789	1.36787
FIG.2 E	Con	1.3764	0.656726	1.0213	1.0231	0.6892	1.3209
	Propofol	1.28621	1.0972	1.18912	1.21785	1.0921	1.06412
	LPS	1.5814	1.74373	1.73169	1.8952	1.76213	1.895
	LPS+Propofol	1.00832	0.7621	1.15635	1.26792	1.1982	0.931
FIG.2 G	Con	0.968624	1.0527	0.989203	0.96123	1.0312	1.01256
	Propofol	0.964856	0.988851	0.91297	0.98723	0.92456	0.9678
	LPS	2.67921	2.8692	2.1686	2.96786	2.5692	2.4124
	LPS+Propofol	1.89262	1.36781	1.58621	1.84562	1.4213	1.47895
FIG.2 H	Con	0.85799	0.481202	1.67198	1.218	0.982	0.821
	Propofol	0.987635	1.49143	1.213	1.167	1.457	1.4892
	LPS	1.99364	2.85	2.21795	2.8121	2.2134	2.3678
	LPS+Propofol	1.25989	1.12455	1.17688	1.21231	1.18952	1.2931
FIG.2 I	Con	0.974516	0.955528	1.05815	1.32	0.67	1.0131
	Propofol	0.91427	0.900425	1.26711	0.9281	0.912321	1.0698
	LPS	1.42	1.40113	1.4545	1.58965	1.6213	1.4954
	LPS+Propofol	1.06499	1.03617	1.02	1.31131	1.0912	1.32521
FIG.2 J	Con	6.9	10.3	6.25
	LPS	23.3	14.7	17.9
	LPS+Propofol	12.5	10.7	12.2
FIG.3 A	Con	3.8	3.6	3.1
	Propofol	4.1	4.8	4.6
	LPS	19.2	19.6	18.2
	LPS+Propofol	9.4	8.9	8.2
FIG.3 C	Con	1.02	1.03	0.97	1	0.92	1.04
	Propofol	1.02	0.89	0.79	0.64	0.58	0.72
	LPS	2.27	1.62	1.64	1.68	1.79	1.82
	LPS+Propofol	1.06	0.86	0.85	0.81	0.79	0.92
FIG.3 D	Con	1	1.03	1	0.82	1.08	1.02
	Propofol	1.12	1.16	1.21	1.31	1.08	0.91
	LPS	2.18	1.49	1.56	1.68	1.72	1.51
	LPS+Propofol	1.02	1	0.92	1.01	0.89	1.09
FIG.3 E	Con	0.974	1	1	0.89	1.12	0.96
	Propofol	0.864	0.88	1.05	1.26	1.16	1.27
	LPS	1.44	1.31	1.36	1.42	1.39	1.56
	LPS+Propofol	1.1	0.95	0.86	0.82	0.76	0.91
FIG.3 F	Con	1	1.06	1	0.92	1.08	1.01
	Propofol	0.84	0.71	1.16	1.18	1.12	0.91
	LPS	4	2.76	2.86	3.1	2.89	2.76
	LPS+Propofol	1.02	0.86	0.994	0.76	0.82	0.81
FIG.4 C	Con	98.0067	95.16	95.74	84.86	104.517	87.43	74.63	72.3833
	Propofol	83.53	97.8067	91.1033	79.73	89.57	73.6867	80.94	89.2567	82.3433	130.723	95.0793	95.079
	LPS	111.463	115.487	104.06	97.4867	114.687	125	104.067	154.2	97.97	96.31	53.39	71.0167
	LPS+Propofol	128.647	76.9867	89.87	90.6767	83.91	95.88	83.47	82.8	117.477	120.057	130.86	129.787
										64.99	79.0867	76.4233	75.9733
FIG.4 D	Con	150.827	171.48	188.41	161.107	172.467	160.537	139.547	135.84
	Propofol	163.187	144.887	168.707	143.987	139.27	148	100.247	129.847	140.803	159.112	159.112	164.103
	LPS	164.103	198.043	175.25	193.47	173.827	185.273	181.073	180.79	151.737	169.107	160.553	64.6267
	LPS+Propofol	135.613	128.12	162.33	152.803	137.73	150.97	130.203	126.59	188.853	190.307	184.027	205.773
										97.6533	114.797	121.193	103.02
FIG.4 E	Con	174.483	218.153	236.557	194.657	205.407	187.41	151.643	152.837
	Propofol	180.72	201.45	177.5	190.527	177.79	157.31	142.88	175.907	174.783	208.513	190.444	190.444
	LPS	240.773	207.35	227.48	205.83	176.667	213.327	207.51	228.203	204.447	201.253	113.813	137.173
	LPS+Propofol	156.997	151.79	187.47	187.423	158.693	180.237	166.39	155.427	232.147	218.987	234.873	205.313
										125.917	151.373	154.143	134.143
FIG.4 F	Con	53.07	53.09	47.41	48.6567	54.85	49.8867	54.98	37.4167
	Propofol	53.5333	56.2	55.59	53.07	53.09	47.41	58.6567	54.85	45.0633	49.3367	53.376	53.376
	LPS	59.9533	61.98	58.1633	54	60.1467	53.8133	62.03	60.13	59.8867	64.98	37.4167	45.0633
	LPS+Propofol	45.9733	44.0533	54.76	54.2233	51.0433	53.46	51.2867	49.7533	61.4033	67.34	65.3767	60.9967
										38.5233	52.53	48	45.5
FIG.4 G	Con	53.33	71.23	76.2333	64.2333	68.6933	69.3467	52.7633	50.61
	Propofol	73.8367	65.7267	70.3833	74.2333	59.2733	73.93	77.14	82.5833	63.3	58.7067	62.8447	62.844
	LPS	71.3367	86.6	79.9267	95.7567	84.3533	91.7667	97.5	93.8767	86.71	69.6533	83.24	77.7033
	LPS+Propofol	69.8956	74.46	70.6067	74.8767	79.02	76.21	69.0267	73.145	81.8467	84.9367	88.6367	78.9533
										95.5567	73.39	76.57	79.3367
FIG.4 H	Con	34.81	44.4233	50.9533	41.9667	45.9667	47.7633	38.19	34.93
	Propofol	51.84	43.8667	49.0067	51.6933	40.8333	51.85	55.6767	57.7267	43.8533	40.0833	42.294	42.294
	LPS	61.5667	65.9067	54.5767	59.27	62.17	74.72	57.6167	69.28	62.4467	51.2867	60.72	55.3233
	LPS+Propofol	50.3067	49.67	63.52	57.62	56.16	61.21	61.5833	61.25	82.4933	79.0167	68.2933	67.8967
										52.87	57.92	54.97	64.95
FIG.4 I	Con	49.8433	46.84	48.1733	58.7767	53.7067	54.4767	48.8933	45.1967
	Propofol	66.8367	60.9367	63.46	66.45	54.1267	67.9067	69.8533	77.1467	57.3267	59.3367	58.457	58.457
	LPS	65.2667	76.93	70.7233	85.7633	75.6067	81.4033	87.0767	84.14	59.643	63.2967	65.26	71.27
	LPS+Propofol	71.1367	65.5679	64.73	68.63	70.5633	76.5433	62.2567	64.8834	73.7267	76.65	78.4567	69.9667
										66.5332	64.432	68.8167	70.0567
FIG.5 B	Con	2078.36	1876.4	1666.67	1419.25	1926.61	1119.65
	LPS	8978.35	10214.5	7627.05	6663.35	9059	7264.7
	LPS+Propofol	3678.4	3716.2	4149.8	3439.1	3903.25	2816.6
FIG.5 D	Con	1.01	0.92	1.03
	Propofol	1.12	0.98	0.97
	LPS	2.16	1.77	1.46
	LPS+Propofol	0.98	0.57	0.62
FIG.5 E	Con	1.03	1	1.09
	Propofol	0.92	0.85	0.97
	LPS	1.9	1.46	1.79
	LPS+Propofol	0.82	0.89	0.81
FIG.5 F	Con	1.02	1	0.99
	Propofol	1.06	1.01	1.09
	LPS	1.52	1.57	1.73
	LPS+Propofol	1.07	1.05	1.13
FIG.6 B	Con	1	1	0.967
	Propofol	1.1	0.88	0.86
	LPS	2.67	1.86	1.83
	LPS+Propofol	1.4	1.13	1.05
	LPS+Kc7f2	1.43	1.24	0.98
	LPS+Propofol+Kc7f2	1.16	1.18	1.21
FIG.6 C	Con	0.99	1	1.03
	Propofol	1.14	1.22	1.29
	LPS	2.82	2.67	2.62
	LPS+Propofol	1.43	1.29	1.58
	LPS+Kc7f2	1.38	1.66	1.46
	LPS+Propofol+Kc7f2	1.5	1.21	1.17
FIG.6 D	Con	0.99	1	1.05
	Propofol	1.05	1.01	1.08
	LPS	1.67	1.47	1.52
	LPS+Propofol	1.21	1.07	1.12
	LPS+Kc7f2	0.98	1.18	0.96
	LPS+Propofol+Kc7f2	1.23	0.91	0.97
FIG.6 E	Con	0.99	1	1.05
	Propofol	0.92	0.89	0.82
	LPS	2.18	2.06	2.21
	LPS+Propofol	0.82	0.92	0.81
	LPS+Kc7f2	0.98	0.82	1.12
	LPS+Propofol+Kc7f2	0.78	0.81	0.91
FIG.6 G	Con	1.01	1.05	1.08
	Propofol	0.72	0.76	0.89
	LPS	1.92	2.06	1.85
	LPS+Propofol	1.12	0.98	0.94
	LPS+Kc7f2	1.08	0.96	1.11
	LPS+Propofol+Kc7f2	0.88	0.76	0.86
FIG.6 H	Con	1.01	1.05	1.03
	Propofol	1.29	1.07	1.01
	LPS	1.75	2.65	2.69
	LPS+Propofol	1.36	1.56	1.42
	LPS+Kc7f2	1.31	1.28	1.19
	LPS+Propofol+Kc7f2	1.18	1.16	1.09
FIG.6 I	Con	0.96	1.05	1.03
	Propofol	0.995	1.02	0.97
	LPS	1.49	1.36	1.29
	LPS+Propofol	1.21	1.16	1.19
	LPS+Kc7f2	1.26	1.18	1.09
	LPS+Propofol+Kc7f2	1.11	1.2	1.09
FIG.7 B	Con	32235	14638	30756	18163	37611	18760
	LPS	60939	73666	115543	80612	76292	67961
	LPS+Propofol	27725	27598	29527	28859	23676	28738
FIG.7 D	Con	0.95	0.98	1.07
	Propofol	1.41	1.36	1.24
	LPS	1.49	1.48	1.94
	LPS+Propofol	1.12	1.14	1.36
FIG.7 E	Con	0.96	0.82	1.23
	Propofol	0.72	0.74	0.81
	LPS	1.57	1.46	1.76
	LPS+Propofol	0.92	0.84	0.76
FIG.7 F	Con	1.1	0.7	1.22
	Propofol	1.26	1.4	1.18
	LPS	3.02	2.54	3.4
	LPS+Propofol	1.21	1.09	1.29
FIG.7 H	Con	0.86	1.17	1.12	0.85
	LPS	1.62	1.66	2	1.79
	LPS+LY294002	0.87	1.18	1.1	0.54
	LPS+Kc7f2	0.92	1.35	1.18	0.55
FIG.7 I	Con	0.71	1.23	1.31	0.75
	LPS	2.03	2.42	2.56	2.02
	LPS+LY294002	0.97	1.34	1.32	0.86
	LPS+Kc7f2	2.56	2.09	2.23	2.55
FIG.7 J	Con	0.78	1.23	0.95	1.04
	LPS	1.46	1.81	1.77	1.53
	LPS+LY294002	0.81	1.12	1.04	1.12
	LPS+Kc7f2	1.42	1.56	1.67	1.72
FIG.7 L	Con	0.94	1.09	0.79	1.12
	Propofol	0.78	1.16	1.19	1.21
	Insulin	1.77	2.3	1.69	2.42
	Insulin+Propofol	0.85	0.79	1.18	1.06
	DMOG	1.69	1.72	1.95	1.64
	DMOG+Propofol	0.98	0.72	1.02	0.73
FIG.7 M	Con	0.78	1.14	0.91	1.17
	Propofol	0.78	1.18	0.82	1.14
	Insulin	1.65	2.09	1.62	2.1
	Insulin+Propofol	1.04	1.17	1.26	1.21
	DMOG	0.73	0.63	0.92	0.68
	DMOG+Propofol	0.87	0.63	0.96	0.57
FIG.7 N	Con	0.85	1.18	0.8	1.17
	Propofol	0.71	1.12	0.85	1.22
	Insulin	1.82	2.62	2.08	2.81
	Insulin+Propofol	1.21	1.36	1.26	1.29
	DMOG	0.46	0.52	0.53	0.48
	DMOG+Propofol	0.55	0.36	0.62	0.49
